# Supplementary material for: The Associations of Circulating Sphingolipid Levels with Future Loss of Vibration and Light Pressure Sensation in the Lower Limb
Source: Biomedicines. 2025 Dec 6;13(12):2995. doi: 10.3390/biomedicines13122995 (PMC12730218; doi:10.3390/biomedicines13122995)
Supplement: Supplementary file 1 [file biomedicines-13-02995-s001.zip]

Archive with 1 entries (1 files):
- biomedicines-3959700-supplementary.pdf
